# Supplementary material for: Mapping CAR T-Cell Design Space Using Agent-Based Models
Source: Front Mol Biosci. 2022 Jul 12;9:849363. doi: 10.3389/fmolb.2022.849363 (PMC9315201; doi:10.3389/fmolb.2022.849363)
Supplement: Supplementary file 1 [file DataSheet1.zip]

Archive with 15 entries (14 files):
- CombinedSuppFiles/
- CombinedSuppFiles/Supplementary Data S5.xlsx
- __MACOSX/CombinedSuppFiles/._Supplementary Data S5.xlsx
- CombinedSuppFiles/Supplementary Data S4.zip
- __MACOSX/CombinedSuppFiles/._Supplementary Data S4.zip
- CombinedSuppFiles/Supplementary Data S6.zip
- __MACOSX/CombinedSuppFiles/._Supplementary Data S6.zip
- CombinedSuppFiles/Supplementary Data S2.zip
- __MACOSX/CombinedSuppFiles/._Supplementary Data S2.zip
- CombinedSuppFiles/Supplementary Data S3.zip
- __MACOSX/CombinedSuppFiles/._Supplementary Data S3.zip
- CombinedSuppFiles/Supplementary Data S1.zip
- __MACOSX/CombinedSuppFiles/._Supplementary Data S1.zip
- CombinedSuppFiles/Supplementary Materials.pdf
- __MACOSX/CombinedSuppFiles/._Supplementary Materials.pdf
